# Supplementary material for: Age-Related Changes in Serum N-Glycome in Men and Women—Clusters Associated with Comorbidity
Source: Biomolecules. 2023 Dec 22;14(1):17. doi: 10.3390/biom14010017 (PMC10813383; doi:10.3390/biom14010017)
Supplement: Supplementary file 1 [file biomolecules-14-00017-s001.zip]

Archive with 1 entries (1 files):
- biomolecules-2748975-supplementary.pdf
